# Supplementary material for: Root-derived cytokinin regulates Arabidopsis flowering time through components of the age pathway
Source: Plant Physiol. 2025 Jun 25;198(3):kiaf204. doi: 10.1093/plphys/kiaf204 (PMC12311289; doi:10.1093/plphys/kiaf204)
Supplement: kiaf204_Supplementary_Data [file kiaf204_supplementary_data.zip]

Archive with 2 entries (2 files):
- Bartrina et al_Supplemental figures.pdf
- Bartrina et al_Supplemental tables.pdf
